# Supplementary material for: Control of glioma cell migration and invasiveness by GDF-15
Source: Oncotarget. 2016 Jan 4;7(7):7732–46. doi: 10.18632/oncotarget.6816 (PMC4884950; doi:10.18632/oncotarget.6816)
Supplement: Supplementary file 2 [file oncotarget-07-7732-s002.xlsx]

## Sheet: Tabelle1
	LNT-229		LN-308
Annotation	rpmr	log2(kd/ctrl)	rpmr	log2(kd/ctrl)
hsa-let-7a-3p	59.3172	0.454751	50.611	1.20346
hsa-let-7a-5p	11790.9	0.939562	14215.5	0.272787
hsa-let-7a-5p, hsa-let-7b-5p, hsa-let-7c	34.8916	0.585558	38.3971	0.905251
hsa-let-7a-5p, hsa-let-7c	424.431	0.497901	432.061	1.42993
hsa-let-7b-5p	6624.82	1.53439	8767.56	1.64513
hsa-let-7c	659.087	0.696764	139.27	0.76683
hsa-let-7d-3p	137.521	0.28718	149.596	0.560577
hsa-let-7d-5p	303.581	-0.115972	273.928	0.2417
hsa-let-7e-5p	935.483	0.515512	1476.86	0.799941
hsa-let-7f-5p	10064.6	0.164493	12432	0.821353
hsa-let-7g-5p	820.117	0.429824	1038.73	0.11377
hsa-let-7g-5p, hsa-let-7i-5p	62.7126	-0.00394119	10.5148	0.150082
hsa-let-7i-5p	11586.3	0.318528	3143.06	0.492347
hsa-miR-100-3p	147.965	0.991054	48.7935	0.490689
hsa-miR-100-5p	5270.41	0.441364	3011.74	0.672859
hsa-miR-101-3p	521.787	-0.280048	186.941	0.874087
hsa-miR-103a-3p	1267.19	-0.275301	453.429	0.667604
hsa-miR-103a-3p, hsa-miR-107	262.025	-0.441671	122.748	0.616683
hsa-miR-106b-3p	850.553	-0.195922	510.433	0.0724588
hsa-miR-106b-5p	50.6609	-0.453052	13.896	0.632682
hsa-miR-107	36.7697	-0.913159	20.0867	0.879975
hsa-miR-10a-5p	21867.5	0.367188	342.924	1.08239
hsa-miR-10b-5p	22347.6	0.179385	10358.7	1.27149
hsa-miR-1180	42.4335	0.0373175	22.1534	1.33419
hsa-miR-1224-5p	5.38037	0.36874	113.001	1.03752
hsa-miR-1246	243.017	1.12237	1547.55	-0.0937399
hsa-miR-125a-3p	17.0146	0.0267377	24.6936	1.45997
hsa-miR-125a-5p	1202.89	0.476071	1228.65	1.65369
hsa-miR-125b-1-3p	135.594	1.07489	125.068	1.45136
hsa-miR-125b-5p	282.085	0.558211	267.095	1.02686
hsa-miR-1268a, hsa-miR-1268b	61.9985	0.836567	39.4664	1.62628
hsa-miR-1269a	0.818798	0.128916	179.792	0.712009
hsa-miR-127-3p	1.21704	0.040836	1504.23	1.261
hsa-miR-1275	144.594	-0.290637	70.0018	1.55344
hsa-miR-128	143.744	-0.173127	90.1803	0.95986
hsa-miR-1296	28.4298	-0.243295	12.2019	0.474196
hsa-miR-1307-3p	849.211	-0.447618	411.559	0.406486
hsa-miR-1307-5p	155.294	-0.211122	47.3593	0.800045
hsa-miR-130a-3p	50.1851	-0.162911	64.1891	0.880438
hsa-miR-130b-3p	184.813	-0.500816	127.501	0.566429
hsa-miR-130b-5p	99.1267	0.541127	113.25	0.936456
hsa-miR-132-3p	27.5414	-0.153622	24.9415	1.32211
hsa-miR-140-3p	1984.91	0.0713355	265.52	0.959236
hsa-miR-140-5p	68.0083	0.212393	5.6432	0.892888
hsa-miR-143-3p	8.06461	-0.385625	18597	0.878297
hsa-miR-146a-5p	10292.2	-0.503862	11.1637	-0.0708437
hsa-miR-146a-5p, hsa-miR-146b-5p	389.656	-0.416157	0.573701
hsa-miR-146b-5p	899.984	0.694927	212.64	1.03976
hsa-miR-148b-3p	437.582	-0.177097	204.681	0.679959
hsa-miR-151a-3p	3183.8	-0.0356835	1910.56	0.574137
hsa-miR-151a-5p, hsa-miR-151b	820.271	-0.0976667	477.985	0.63255
hsa-miR-152	135.669	-0.216246	35.1068	0.44228
hsa-miR-15a-5p	23.69	0.283105	26.0623	1.26716
hsa-miR-15b-5p	111.86	-0.198537	87.4529	0.714634
hsa-miR-16-5p	1340.44	-0.0693991	1222.93	0.728643
hsa-miR-17-5p	55.8366	0.12455	22.8983	0.384181
hsa-miR-181a-2-3p	885.289	0.303256	320.265	0.919079
hsa-miR-181a-3p	792.82	0.182214	421.452	0.729103
hsa-miR-181a-5p	8779.9	-0.182043	3150.61	0.567977
hsa-miR-181b-5p	2235.33	0.107221	885.299	0.379966
hsa-miR-181c-5p	49.6494	-0.14213	15.6547	-0.670378
hsa-miR-181d	23.879	0.852202	23.1798	0.700583
hsa-miR-182-5p	8587.65	0.446865	7525.68	1.31603
hsa-miR-183-5p	2225.24	0.168179	1129.44	1.14253
hsa-miR-185-5p	56.3934	-0.427633	19.6889	0.73648
hsa-miR-186-5p	570.206	-0.384935	189.855	0.584674
hsa-miR-191-5p	15382.2	0.272185	2714.18	0.826101
hsa-miR-192-5p	62.725	-0.321801	37.219	1.21122
hsa-miR-193b-3p	3.57438	0.590782	58.2316	0.0539466
hsa-miR-196a-5p	505.005	1.39237	259.975	2.37095
hsa-miR-196b-5p	101.523	0.234771	11.182	0.643633
hsa-miR-199a-3p, hsa-miR-199b-3p	36.3852	0.347266	11.5577	1.32083
hsa-miR-19a-3p	71.5283	-0.761092	19.9709	1.24156
hsa-miR-19b-3p	230.707	-0.434262	56.526	2.04469
hsa-miR-204-5p	235.469	0.645798	87.5434	1.7491
hsa-miR-20a-5p	56.7661	0.182446	27.2355	1.13312
hsa-miR-210	92.2721	0.327003	24.8905	1.14624
hsa-miR-21-3p	7053.95	0.657095	6575.12	1.25484
hsa-miR-21-5p	36577.2	0.801905	29013.5	0.990709
hsa-miR-221-3p	740.3	0.0873596	600.693	0.332446
hsa-miR-221-5p	146.219	1.59405	85.7635	1.78329
hsa-miR-222-3p	8602.67	0.384398	5012.85	0.640003
hsa-miR-22-3p	1503.17	0.142688	2270.07	0.765743
hsa-miR-224-5p	28.4315	0.112359	126.861	1.11561
hsa-miR-23a-3p	226.829	0.0639178	169.067	0.953946
hsa-miR-23b-3p	110.845	-0.0650425	425.963	0.579493
hsa-miR-24-3p	1137.26	-0.0266717	645.14	0.866727
hsa-miR-25-3p	13939.2	-0.38477	8247.51	0.53115
hsa-miR-25-5p	86.7736	-0.0573202	65.7484	1.25764
hsa-miR-26a-5p	4283.36	0.351509	1853.79	0.950416
hsa-miR-26b-5p	875.639	0.306716	382.561	1.0231
hsa-miR-27a-3p	1026.23	0.143844	484.992	0.655122
hsa-miR-27a-3p, hsa-miR-27b-3p	82.9642	-0.0303823	96.3114	0.912882
hsa-miR-27a-5p	60.0851	0.620465	30.0171	1.58482
hsa-miR-27b-3p	2496.72	-0.422835	4538.14	0.486509
hsa-miR-27b-5p	52.098	0.0825903	155.463	0.696335
hsa-miR-28-3p	4374.75	-0.0319571	1918.88	0.894663
hsa-miR-28-5p	108.589	-0.0370032	40.7828	0.576603
hsa-miR-296-3p	157.662	0.255805	177.124	1.17433
hsa-miR-29a-3p	426.756	0.0947865	166.607	0.726451
hsa-miR-301a-3p	54.8869	-0.700038	17.1035	0.624075
hsa-miR-30a-3p	1238.19	0.705842	336.727	0.557984
hsa-miR-30a-5p	10413.9	0.449795	2403.25	0.697267
hsa-miR-30b-3p	21.1953	0.306378	17.8997	1.38455
hsa-miR-30b-5p	52.1886	-0.0518361	43.3132	0.668702
hsa-miR-30c-2-3p	134.454	0.420436	26.2693	0.597657
hsa-miR-30c-5p	221.116	0.703474	133.033	0.866681
hsa-miR-30d-5p	8014.99	0.456924	5049.67	1.04513
hsa-miR-30e-3p	353.381	0.312866	262.287	0.866065
hsa-miR-30e-5p	1096.87	0.266164	700.806	1.14007
hsa-miR-31-5p	454.34	0.297223	466.847	0.791694
hsa-miR-3187-3p	14.9853	-0.107432	24.5498	1.14712
hsa-miR-3195	118.743	0.363602	14.2258	1.18143
hsa-miR-3196	52.1324	0.0806631	13.7844	0.221398
hsa-miR-320a	1318.66	0.605551	599.052	0.848427
hsa-miR-320a, hsa-miR-320b	369.107	-0.37561	111.029	0.434051
hsa-miR-339-3p	37.6613	0.00464766	14.1653	1.58389
hsa-miR-339-5p	27.0387	-0.219052	13.0191	0.378374
hsa-miR-340-5p	161.287	-0.249095	112.62	0.706671
hsa-miR-342-3p	39.8929	-0.345946	18.5426	1.41471
hsa-miR-345-5p	130.468	-0.328937	42.481	0.77767
hsa-miR-361-3p	33.3463	-0.0841499	9.86467	0.939485
hsa-miR-3615	108.821	0.146946	107.388	1.19964
hsa-miR-361-5p	151.942	0.18135	51.867	0.559528
hsa-miR-363-3p	301.672	-0.254056	65.8567	0.68748
hsa-miR-374a-3p	34.2424	0.369229	40.6311	0.87127
hsa-miR-374a-5p	19.3392	0.177689	24.9978	0.719328
hsa-miR-378a-3p	940.142	-0.539796	1314.32	0.700244
hsa-miR-378a-3p, hsa-miR-378c	21.3172	-0.134137	24.5456	0.975597
hsa-miR-378a-3p, hsa-miR-378d, hsa-miR-378c	38.6019	-0.497009	52.3289	1.40428
hsa-miR-379-5p	0.794709		63.178	1.26059
hsa-miR-381-3p	0.984034	-0.519065	72.3143	1.37954
hsa-miR-409-3p	4.92565	0.0070077	361.418	1.36395
hsa-miR-411-5p	0		43.7734	1.17999
hsa-miR-421	45.0046	-0.112005	14.2645	0.399129
hsa-miR-423-3p	925.265	-0.0201981	987.981	1.16654
hsa-miR-423-5p	509.025	-0.236497	639.555	0.987856
hsa-miR-425-3p	37.3597	-0.0767184	9.81112	0.0836508
hsa-miR-425-5p	133.085	0.550862	31.8806	1.2712
hsa-miR-4286	21.6486	0.263874	48.8388	0.496106
hsa-miR-4326	36.202	-0.796262	8.89113	0.934384
hsa-miR-4454	96.625	0.164904	20.5654	1.43374
hsa-miR-4488	201.739	-0.381292	53.2202	0.736253
hsa-miR-4516	20.1475	-0.306799	145.851	0.891487
hsa-miR-4532	53.987	0.749298	871.196	-3.043
hsa-miR-4677-3p	35.0094	0.320983	11.799	0.336381
hsa-miR-484	112.864	0.258575	78.9749	1.07842
hsa-miR-486-5p	2183.71	0.203737	234.154	0.864243
hsa-miR-500a-3p	130.371	-0.1922	47.0901	0.842474
hsa-miR-501-3p	58.4413	-0.429414	17.3608	1.40415
hsa-miR-503-5p	36.0355	0.0626311	8.49076	1.2877
hsa-miR-532-5p	147.257	-0.0596841	69.556	0.685706
hsa-miR-561-5p	82.8239	-0.19501	16.8266	0.564591
hsa-miR-574-3p	105.825	1.02013	74.5895	1.11572
hsa-miR-574-5p	221.852	1.93384	106.218	1.64118
hsa-miR-577	163.432	-0.319518	52.7321	0.578095
hsa-miR-582-3p	41.2703	-0.607622	37.3873	0.0199762
hsa-miR-584-5p	1918.78	0.261538	31.0181	0.903132
hsa-miR-589-5p	235.41	-0.672718	93.6785	0.426967
hsa-miR-598	21.3211	0.457605	20.7074	1.14778
hsa-miR-625-3p	19.5183	0.521375	40.4122	1.39232
hsa-miR-625-5p	24.8072	0.32176	20.5596	0.716633
hsa-miR-629-5p	106.31	0.11272	68.4269	0.656617
hsa-miR-654-3p	0.214725		52.4042	1.25767
hsa-miR-660-5p	76.7853	0.0263477	23.4897	0.166307
hsa-miR-671-3p	182.58	0.424877	105.568	1.15472
hsa-miR-744-5p	257.588	-0.344266	359.167	0.877276
hsa-miR-7-5p	68.4791	0.382272	35.0585	0.659565
hsa-miR-760	50.9104	-0.153543	12.3489	-0.00216705
hsa-miR-767-5p	514.096	-0.318013	168.518	0.416451
hsa-miR-769-5p	393.56	-0.0487378	281.543	0.955552
hsa-miR-873-3p	44.5408	-0.309261	4.9882	0.319842
hsa-miR-877-5p	31.0699	0.123316	12.075	1.53903
hsa-miR-891a	0		82.7775	1.4758
hsa-miR-92a-1-5p	67.2924	0.377275	32.876	0.873617
hsa-miR-92a-3p	14293.9	-0.204242	8882.67	0.846108
hsa-miR-92b-3p	1146.3	0.568906	1513.37	1.30872
hsa-miR-92b-5p	20.3972	0.313186	28.1657	1.19527
hsa-miR-93-3p	53.311	0.0806227	16.8103	1.58695
hsa-miR-93-5p	1216.37	-0.213865	516.529	0.496969
hsa-miR-941	378.837	-0.327009	95.231	0.91284
hsa-miR-9-5p	723.237	0.1141	162.971	1.01402
hsa-miR-96-5p	18.7631	0.11838	20.6726	1.26771
hsa-miR-98-5p	387.537	0.408417	187.508	0.60745
hsa-miR-99a-5p	142.479	-0.0687088	24.2574	1.15256
hsa-miR-99b-3p	132.523	-0.408351	78.2974	0.429664
hsa-miR-99b-5p	9523.23	-0.379105	4996.77	0.755669
